# Supplementary material for: Randomized Controlled Trial Evaluating the Benefit of a Novel Clinical Decision Support System for the Management of COVID-19 Patients in Home Quarantine: A Study Protocol
Source: Int J Environ Res Public Health. 2023 Jan 28;20(3):2300. doi: 10.3390/ijerph20032300 (PMC9915322; doi:10.3390/ijerph20032300)
Supplement: Supplementary file 1 [file ijerph-20-02300-s001.zip]

Archive with 1 entries (1 files):
- ijerph-2106399-supplementary.pdf
